# Supplementary material for: Development, Characterization and Incorporation of Alginate-Plant Protein Covered Liposomes Containing Ground Ivy (Glechoma hederacea L.) Extract into Candies
Source: Foods. 2022 Jun 20;11(12):1816. doi: 10.3390/foods11121816 (PMC9222263; doi:10.3390/foods11121816)
Supplement: Supplementary file 1 [file foods-11-01816-s001.zip]

Archive with 1 entries (1 files):
- foods-1692884-supplementary.pdf
